# Supplementary material for: Occurrence of Hybrid Diarrhoeagenic Escherichia coli Associated with Multidrug Resistance in Environmental Water, Johannesburg, South Africa
Source: Microorganisms. 2021 Oct 17;9(10):2163. doi: 10.3390/microorganisms9102163 (PMC8538365; doi:10.3390/microorganisms9102163)
Supplement: Supplementary file 1 [file microorganisms-09-02163-s001.zip]

Archive with 1 entries (1 files):
- microorganisms-1377333-supplementary.pdf
